# Supplementary material for: Antimicrobial Resistance and Virulence Factors of Proteus mirabilis Isolated from Dog with Chronic Otitis Externa
Source: Pathogens. 2022 Oct 21;11(10):1215. doi: 10.3390/pathogens11101215 (PMC9612330; doi:10.3390/pathogens11101215)
Supplement: Supplementary file 1 [file pathogens-11-01215-s001.zip]

Archive with 1 entries (1 files):
- pathogens-1962516-supplementary.pdf
